# Supplementary material for: Kinetic characterisation and inhibitor sensitivity of Candida albicans and Candida auris recombinant AOX expressed in a self-assembled proteoliposome system
Source: Sci Rep. 2021 Jul 20;11:14748. doi: 10.1038/s41598-021-94320-3 (PMC8292455; doi:10.1038/s41598-021-94320-3)
Supplement: Supplementary file 2 — Supplementary Information 2. [file 41598_2021_94320_MOESM2_ESM.xlsx]

## Sheet: Fig-2a
	µmol NADH min-1
NDH-2, µg	A	B
0	0.004412	-0.0021
10	0.030297	0.030311
20	0.053478	0.052278
30	0.084444	0.071686
40	0.094737	0.08209
50	0.086992	0.069083

## Sheet: Fig-2b
Time, min	Oxygen concentration, µM	Oxygen consumption, nmol min-1	Q pool, % reduced
5	242.743	-0.472848	0.087438
5.03	242.763	-0.58056	0.204022
5.07	242.76	-0.6882	0.349752
5.1	242.756	-0.780456	0.43719
5.13	242.743	-0.872688	0.349752
5.17	242.722	-0.949512	0.320606
5.2	242.715	-1.02638	0.408044
5.23	242.727	-1.10332	0.408044
5.27	242.743	-1.16488	0.174876
5.3	242.745	-1.22639	0.087438
5.33	242.729	-1.27248	0.116584
5.37	242.729	-1.31862	0.029146
5.4	242.718	-1.34934	0
5.43	242.696	-1.38002	-0.11658
5.47	242.702	-1.4108	-0.20402
5.5	242.718	-1.44161	-0.32061
5.53	242.714	-1.45697	-0.32061
5.57	242.704	-1.47232	-0.46634
5.6	242.7	-1.4723	-0.49548
5.63	242.69	-1.47228	-0.61207
5.67	242.688	-1.47227	-0.64121
5.7	242.684	-1.45688	-0.7578
5.73	242.681	-1.42612	-0.84523
5.77	242.683	-1.39537	-0.96182
5.8	242.678	-1.36459	-1.10755
5.83	242.679	-1.31846	-1.19499
5.87	242.661	-1.27228	-1.25328
5.9	242.655	-1.22612	-1.31157
5.93	242.652	-1.1646	-1.34072
5.97	242.651	-1.0877	-1.42816
6	242.654	-1.01082	-1.51559
6.03	242.643	-0.918516	-1.60303
6.07	242.633	-0.826224	-1.69047
6.1	242.627	-0.71856	-1.74876
6.13	242.623	-0.595512	-1.80705
6.17	242.624	-0.487872	-1.86535
6.2	242.618	-0.380208	-2.01108
6.23	242.604	-0.303276	-2.06937
6.27	242.599	-0.272496	-2.12766
6.3	242.583	-0.241692	-2.2151
6.33	242.581	-0.241692	-2.36083
6.37	242.579	-0.226308	-2.41912
6.4	242.578	-0.226308	-2.44827
6.43	242.59	-0.226344	-2.56485
6.47	242.579	-0.226308	-2.56485
6.5	242.577	-0.226296	-2.65229
6.53	242.583	-0.210936	-2.71058
6.57	242.583	-0.210936	-2.79802
6.6	242.59	-0.226344	-2.85631
6.63	242.591	-0.226344	-2.97289
6.67	242.551	-0.226224	-3.06033
6.7	242.532	-0.226164	-3.08948
6.73	242.529	-0.226152	-3.17692
6.77	242.533	-0.210792	-3.23521
6.8	242.538	-0.210804	-3.2935
6.83	242.538	-0.210804	-3.32265
6.87	242.538	-0.226188	-3.41008
6.9	242.528	-0.226152	-3.43923
6.93	242.533	-0.226164	-3.49752
6.97	242.533	-0.226164	-3.55581
7	242.528	-0.226152	-3.61411
7.03	242.522	-0.22614	-3.64325
7.07	242.519	-0.2415	-3.73069
7.1	242.525	-0.241524	-3.75984
7.13	242.523	-0.256896	-3.84727
7.17	242.532	-0.25692	-3.87642
7.2	242.546	-0.27234	-3.96386
7.23	242.54	-0.2877	-4.02215
7.27	242.527	-0.287664	-4.10959
7.3	242.533	-0.30306	-4.13874
7.33	242.514	-0.303	-4.16788
7.37	242.501	-0.318348	-4.22617
7.4	242.505	-0.31836	-4.25532
7.43	242.517	-0.333768	-4.34276
7.47	242.518	-0.333768	-4.34276
7.5	242.506	-0.349116	-4.4302
7.53	242.494	-0.34908	-4.45934
7.57	242.486	-0.349056	-4.57593
7.6	242.49	-0.349068	-4.63422
7.63	242.481	-0.349032	-4.66336
7.67	242.476	-0.333648	-4.69251
7.7	242.482	-0.33366	-4.7508
7.73	242.474	-0.333636	-4.80909
7.77	242.464	-0.333612	-4.89653
7.8	242.451	-0.333576	-4.95482
7.83	242.451	-0.333576	-5.01312
7.87	242.458	-0.333588	-5.01312
7.9	242.454	-0.333576	-5.30458
7.93	242.458	-0.333588	-4.86739
7.97	242.447	-0.333564	-1.63218
8	242.479	-0.349032	3.06033
8.03	242.531	-0.36456	5.1297
8.07	242.569	-0.380064	6.03323
8.1	242.578	-0.39546	6.587
8.13	242.556	-0.410772	6.90761
8.17	242.545	-0.42612	7.14077
8.2	242.545	-0.441504	7.22821
8.23	242.542	-0.456876	7.40309
8.27	242.552	-0.472284	7.54882
8.3	242.554	-0.487656	7.7237
8.33	242.551	-0.503028	7.81113
8.37	242.546	-0.5184	7.89857
8.4	242.535	-0.518364	7.98601
8.43	242.536	-0.533748	8.0443
8.47	242.533	-0.533736	8.10259
8.5	242.527	-0.549096	8.19003
8.53	242.527	-0.564468	8.24832
8.57	242.523	-0.564456	8.33576
8.6	242.504	-0.564408	8.36491
8.63	242.483	-0.564336	8.45235
8.67	242.46	-0.564276	8.4232
8.7	242.452	-0.548868	8.45235
8.73	242.449	-0.533484	8.51064
8.77	242.446	-0.5181	8.62722
8.8	242.433	-0.518052	8.68551
8.83	242.427	-0.502656	8.68551
8.87	242.408	-0.47184	8.77295
8.9	242.392	-0.45642	8.8021
8.93	242.406	-0.4257	8.77295
8.97	242.429	-0.4104	8.83124
9	242.44	-0.395052	8.88954
9.03	242.432	-0.379644	8.91868
9.07	242.427	-0.36426	8.94783
9.1	242.426	-0.348876	9.03527
9.13	242.424	-0.333492	9.06441
9.17	242.405	-0.302676	9.09356
9.2	242.387	-0.27186	9.09356
9.23	242.392	-0.241128	9.15185
9.27	242.393	-0.225756	9.21014
9.3	242.39	-0.194976	9.21014
9.33	242.382	-0.17958	9.26844
9.37	242.373	-0.164172	9.35587
9.4	242.37	-0.164172	9.35587
9.43	242.363	-0.164148	9.35587
9.47	242.355	-0.164124	9.41417
9.5	242.352	-0.164112	9.44331
9.53	242.338	-0.164076	9.5016
9.57	242.344	-0.164088	9.53075
9.6	242.352	-0.164112	9.58904
9.63	242.349	-0.1641	9.61819
9.67	242.346	-0.179472	9.61819
9.7	242.341	-0.194832	9.64733
9.73	242.335	-0.19482	9.70562
9.77	242.332	-0.210192	9.76392
9.8	242.322	-0.210156	9.79306
9.83	242.314	-0.225516	9.82221
9.87	242.297	-0.225456	9.85135
9.9	242.299	-0.24084	9.8805
9.93	242.317	-0.2409	9.93879
9.97	242.309	-0.256248	9.96794
10	242.301	-0.256224	9.96794
10.03	242.287	-0.256188	10.0262
10.07	242.28	-0.256164	10.0262
10.1	242.27	-0.240756	10.0845
10.13	242.274	-0.240768	10.1137
10.17	242.287	-0.240804	10.1137
10.2	242.281	-0.240792	10.1137
10.23	242.274	-0.225396	10.1428
10.27	242.285	-0.22542	10.1428
10.3	242.285	-0.240804	10.172
10.33	242.272	-0.240768	10.2011
10.37	242.267	-0.240744	10.2594
10.4	242.267	-0.256128	10.2886
10.43	242.26	-0.256104	10.2886
10.47	242.254	-0.271464	10.3468
10.5	242.264	-0.2715	10.3177
10.53	242.258	-0.271476	10.4051
10.57	242.244	-0.27144	10.4051
10.6	242.244	-0.27144	10.4634
10.63	242.258	-0.28686	10.4926
10.67	242.244	-0.286812	10.5217
10.7	242.233	-0.286788	10.5509
10.73	242.245	-0.302196	10.58
10.77	242.242	-0.302184	10.6091
10.8	242.249	-0.302208	10.6674
10.83	242.237	-0.302172	10.6383
10.87	242.23	-0.302148	10.6091
10.9	242.215	-0.302112	10.6674
10.93	242.203	-0.302064	10.7257
10.97	242.21	-0.302088	10.6674
11	242.217	-0.317484	10.7257
11.03	242.222	-0.317508	10.7257
11.07	242.214	-0.317484	10.7257
11.1	242.217	-0.332868	10.8132
11.13	242.21	-0.332844	10.8423
11.17	242.205	-0.332832	10.8423
11.2	242.196	-0.332808	10.9298
11.23	242.182	-0.317388	10.9298
11.27	242.167	-0.31734	10.9589
11.3	242.176	-0.317364	10.988
11.33	242.186	-0.3174	11.0172
11.37	242.192	-0.317412	11.0172
11.4	242.197	-0.317436	11.0463
11.43	242.2	-0.317436	11.0463
11.47	242.209	-0.332844	11.1046
11.5	242.201	-0.33282	11.1046
11.53	242.201	-0.33282	11.1338
11.57	242.196	-0.34818	11.1629
11.6	242.194	-0.34818	11.1629
11.63	242.182	-0.348144	11.1921
11.67	242.173	-0.34812	11.2212
11.7	242.174	-0.34812	11.2795
11.73	242.168	-0.348096	11.2504
11.77	242.177	-0.363504	11.2504
11.8	242.178	-0.363504	11.2795
11.83	242.168	-0.36348	11.3961
11.87	242.151	-0.363432	11.3961
11.9	242.137	-0.348012	11.4544
11.93	242.153	-0.348048	11.4252
11.97	242.154	-0.363432	11.5127
12	242.136	-0.348	11.4835
12.03	242.128	-0.347976	11.5127
12.07	242.113	-0.34794	11.4835
12.1	242.123	-0.347964	11.571
12.13	242.127	-0.347976	11.5127
12.17	242.132	-0.347988	11.571
12.2	242.126	-0.347976	11.571
12.23	242.137	-0.348012	11.571
12.27	242.133	-0.332616	11.6293
12.3	242.126	-0.332592	11.6584
12.33	242.138	-0.348012	11.6875
12.37	242.14	-0.348012	11.6875
12.4	242.14	-0.348012	11.6584
12.43	242.132	-0.347988	11.7167
12.47	242.115	-0.34794	11.7459
12.5	242.104	-0.347904	11.775
12.53	242.107	-0.347916	11.775
12.57	242.11	-0.347928	11.8333
12.6	242.109	-0.332544	11.8333
12.63	242.1	-0.33252	11.8916
12.67	242.103	-0.33252	11.8624
12.7	242.115	-0.332568	11.9207
12.73	242.131	-0.332604	11.9499
12.77	242.142	-0.348024	12.0082
12.8	242.114	-0.363312	11.979
12.83	242.096	-0.363264	12.0373
12.87	242.099	-0.363276	12.0373
12.9	242.09	-0.36324	12.0082
12.93	242.086	-0.378612	12.0373
12.97	242.059	-0.363156	12.0956
13	242.062	-0.363156	12.0956
13.03	242.068	-0.36318	12.1247
13.07	242.046	-0.347736	12.1247
13.1	242.046	-0.347736	12.183
13.13	242.045	-0.347736	12.183
13.17	242.033	-0.3477	12.183
13.2	242.04	-0.33234	12.2122
13.23	242.037	-0.332328	12.2413
13.27	242.044	-0.332352	12.2413
13.3	242.037	-0.332328	12.2122
13.33	242.041	-0.316968	12.2705
13.37	242.045	-0.316968	12.2705
13.4	242.042	-0.316968	12.2996
13.43	242.016	-0.301512	12.3579
13.47	242.026	-0.301536	12.3288
13.5	242.019	-0.28614	12.3579
13.53	242.017	-0.286128	12.3871
13.57	242.006	-0.286104	12.4162
13.6	242.001	-0.270708	12.4745
13.63	242.008	-0.270732	12.4453
13.67	242.005	-0.27072	12.4745
13.7	242.004	-0.27072	12.5619
13.73	242.004	-0.27072	12.5036
13.77	241.992	-0.286056	12.5036
13.8	241.994	-0.270684	12.5036
13.83	241.987	-0.270672	12.5619
13.87	241.971	-0.270612	12.5619
13.9	241.977	-0.270636	12.5911
13.93	241.982	-0.270648	12.6202
13.97	241.985	-0.27066	12.6202
14	241.991	-0.270672	12.6202
14.03	242.005	-0.286104	12.6494
14.07	242.006	-0.301476	12.7368
14.1	241.989	-0.3168	12.7368
14.13	241.975	-0.316764	12.7077
14.17	241.963	-0.316728	12.7368
14.2	241.954	-0.332076	12.7951
14.23	241.96	-0.3321	12.8534
14.27	241.967	-0.332112	12.8242
14.3	241.978	-0.347532	12.7368
14.33	241.969	-0.347508	13.0866
14.37	241.978	-0.347532	22.2384
14.4	241.989	-0.36294	40.9793
14.43	241.992	-0.362952	53.7161
14.47	241.995	-0.378336	61.7313
14.5	241.989	-0.378312	67.1816
14.53	241.967	-0.378252	70.854
14.57	241.954	-0.378216	73.5937
14.6	241.936	-0.378156	75.5173
14.63	241.94	-0.378168	76.8872
14.67	241.931	-0.378144	77.645
14.7	241.923	-0.37812	78.3154
14.73	241.935	-0.378156	78.9274
14.77	241.928	-0.378132	79.831
14.8	241.923	-0.37812	80.1224
14.83	241.901	-0.362676	80.5596
14.87	241.894	-0.362652	81.0551
14.9	241.885	-0.347244	81.3174
14.93	241.865	-0.331812	81.5797
14.97	241.848	-0.31638	81.8712
15	241.844	-0.300996	82.1043
15.03	241.832	-0.285576	82.3667
15.07	241.828	-0.270192	82.4541
15.1	241.819	-0.254784	82.6873
15.13	241.819	-0.2394	82.9496
15.17	241.836	-0.224076	83.1536
15.2	241.833	-0.208692	83.3285
15.23	241.817	-0.19326	83.4159
15.27	241.809	-0.177864	83.5908
15.3	241.79	-0.162432	83.9114
15.33	241.782	-0.147024	83.9114
15.37	241.789	-0.147048	83.9988
15.4	241.792	-0.14706	84.1737
15.43	241.785	-0.131652	84.2612
15.47	241.768	-0.116232	84.3486
15.5	241.757	-0.116196	84.3194
15.53	241.732	-0.085356	84.5817
15.57	241.717	-0.069936	84.5526
15.6	241.698	-0.054504	84.6401
15.63	241.694	-0.039108	84.7566
15.67	241.699	-0.023748	84.8441
15.7	241.709	-0.023784	84.9024
15.73	241.694	-0.023736	85.0189
15.77	241.708	-0.023772	85.0189
15.8	241.716	-0.03918	85.1647
15.83	241.71	-0.05454	85.223
15.87	241.695	-0.054492	85.3978
15.9	241.678	-0.054444	85.3396
15.93	241.655	-0.054372	85.4853
15.97	241.646	-0.054348	85.5144
16	241.649	-0.05436	85.6019
16.03	241.65	-0.05436	85.6019
16.07	241.651	-0.069744	85.5727
16.1	241.639	-0.069708	85.7476
16.13	241.63	-0.085056	85.835
16.17	241.618	-0.08502	85.835
16.2	241.617	-0.08502	85.8642
16.23	241.609	-0.100368	86.0391
16.27	241.596	-0.100332	86.0974
16.3	241.588	-0.084924	86.0974
16.33	241.584	-0.084912	86.0974
16.37	241.573	-0.084888	86.0099
16.4	241.571	-0.084876	86.2431
16.43	241.591	-0.084936	86.3888
16.47	241.588	-0.084924	86.3014
16.5	241.58	-0.100284	86.418
16.53	241.543	-0.100176	86.4762
16.57	241.53	-0.100128	86.5345
16.6	241.539	-0.100164	86.5345
16.63	241.544	-0.100176	86.6803
16.67	241.532	-0.10014	86.7094
16.7	241.553	-0.115584	86.7386
16.73	241.545	-0.130932	86.7094
16.77	241.535	-0.130908	86.6803
16.8	241.548	-0.146316	86.8551
16.83	241.531	-0.161652	86.8843
16.87	241.513	-0.161592	86.8551
16.9	241.504	-0.161568	86.8843
16.93	241.496	-0.146172	86.7969
16.97	241.49	-0.146148	86.8843
17	241.48	-0.146112	86.9134
17.03	241.472	-0.1461	86.9426
17.07	241.468	-0.130704	87.8753
17.1	241.48	-0.146112	88.5165
17.13	241.498	-0.161544	89.42
17.17	241.504	-0.176952	89.9738
17.2	241.495	-0.1923	90.6733
17.23	241.499	-0.207684	91.3145
17.27	241.494	-0.207672	91.6642
17.3	241.488	-0.207648	91.9557
17.33	241.49	-0.223044	92.3346
17.37	241.478	-0.23838	92.6843
17.4	241.459	-0.23832	92.9758
17.43	241.432	-0.238248	93.209
17.47	241.426	-0.238224	93.5004
17.5	241.438	-0.23826	93.6753
17.53	241.439	-0.23826	93.821
17.57	241.422	-0.238212	94.0542
17.6	241.407	-0.238164	94.3165
17.63	241.4	-0.238152	94.4623
17.67	241.395	-0.222756	94.6954
17.7	241.408	-0.222792	94.7829
17.73	241.404	-0.22278	94.8995
17.77	241.393	-0.222744	95.0743
17.8	241.373	-0.222684	95.1909
17.83	241.356	-0.222636	95.3366
17.87	241.358	-0.207264	95.4532
17.9	241.334	-0.19182	95.6864
17.93	241.348	-0.191856	95.7155
17.97	241.332	-0.176436	95.7738
18	241.325	-0.161028	95.9779
18.03	241.322	-0.161028	96.0944
18.07	241.318	-0.161016	96.2402
18.1	241.291	-0.145548	96.2985
18.13	241.289	-0.145548	96.415
18.17	241.288	-0.130164	96.5025
18.2	241.3	-0.1302	96.6191
18.23	241.299	-0.1302	96.7648
18.27	241.297	-0.114816	96.7939
18.3	241.271	-0.114732	96.7939
18.33	241.258	-0.099312	96.9688
18.37	241.257	-0.08394	96.9688
18.4	241.247	-0.068532	97.0271
18.43	241.232	-0.068484	97.2311
18.47	241.212	-0.05304	97.2603
18.5	241.213	-0.053052	97.3769
18.53	241.216	-0.053052	97.3186
18.57	241.211	-0.05304	97.3769
18.6	241.202	-0.053016	97.5517
18.63	241.202	-0.053016	97.5809
18.67	241.161	-0.052896	97.6392
18.7	241.156	-0.052872	97.814
18.73	241.14	-0.052824	97.8432
18.77	241.129	-0.037416	97.9015
18.8	241.132	-0.022044	97.9306
18.83	241.132	-0.022044	97.9598
18.87	241.134	-0.022056	97.9889
18.9	241.112	-0.021984	98.1346
18.93	241.094	-0.006552	98.2804
18.97	241.097	-0.006564	98.2221
19	241.085	-0.006528	98.2221
19.03	241.083	-0.006516	98.2804
19.07	241.077	-0.006504	98.3387
19.1	241.081	-0.006516	98.3678
19.13	241.066	-0.006468	98.4261
19.17	241.071	-0.006492	98.601
19.2	241.054	-0.006432	98.601
19.23	241.025	-0.006348	98.6593
19.27	241.015	0.00906	98.6593
19.3	241.015	0.00906	98.6593
19.33	241.008	0.009084	98.6593
19.37	240.998	0.009108	98.7759
19.4	240.993	0.009132	98.7467
19.43	241.008	0.009084	98.7759
19.47	241.02	0.009048	98.8633
19.5	241.02	-0.006336	98.8924
19.53	241	-0.006276	98.9216
19.57	240.98	-0.021588	99.009
19.6	240.975	-0.021576	99.0673
19.63	240.984	-0.036984	99.0673
19.67	240.986	-0.052368	99.0673
19.7	240.974	-0.052332	99.0965
19.73	240.931	-0.0522	99.1548
19.77	240.936	-0.067596	99.1256
19.8	240.943	-0.06762	99.2422
19.83	240.947	-0.067632	99.1839
19.87	240.925	-0.082944	99.2422
19.9	240.926	-0.082944	99.2422
19.93	240.939	-0.098364	99.3005
19.97	240.933	-0.113724	99.3588
20	240.935	-0.129108	99.4171
20.03	240.922	-0.129072	99.4171
20.07	240.901	-0.129	99.4171
20.1	240.899	-0.129	99.4754
20.13	240.898	-0.144372	99.4754
20.17	240.898	-0.144372	99.5628
20.2	240.901	-0.159756	99.592
20.23	240.89	-0.159732	99.6502
20.27	240.866	-0.15966	99.6502
20.3	240.852	-0.159612	99.6502
20.33	240.852	-0.159612	99.7085
20.37	240.847	-0.1596	99.6211
20.4	240.82	-0.159516	99.6794
20.43	240.816	-0.144132	99.7085
20.47	240.816	-0.144132	99.7085
20.5	240.807	-0.144096	99.6794
20.53	240.784	-0.144024	99.7377
20.57	240.792	-0.128676	99.6502
20.6	240.769	-0.113232	99.796
20.63	240.762	-0.113208	99.7668
20.67	240.77	-0.097848	99.8251
20.7	240.76	-0.08244	99.796
20.73	240.742	-0.082392	99.8251
20.77	240.726	-0.06696	99.7668
20.8	240.716	-0.051552	99.8251
20.83	240.735	-0.066996	99.8543
20.87	240.733	-0.066984	99.8543
20.9	240.716	-0.051552	99.9417
20.93	240.707	-0.051528	99.9417
20.97	240.707	-0.051528	99.9708
21	240.72	-0.051564	99.9417
21.03	240.697	-0.051504	99.9708
21.07	240.684	-0.036084	100
21.1	240.657	-0.036	100.029
21.13	240.629	-0.020544	100
21.17	240.626	-0.005148	100.029
21.2	240.637	-0.005184	100.029
21.23	240.635	-0.005184	100.058
21.27	240.63	-0.00516	100.029
21.3	240.658	-0.005244	100.058
21.33	240.612	-0.005112	100.058
21.37	240.58	-0.005016	100.146
21.4	240.584	-0.005028	100.146
21.43	240.59	-0.00504	100.146
21.47	240.597	-0.005064	100.204
21.5	240.606	-0.020472	100.233
21.53	240.588	-0.020412	100.204
21.57	240.582	-0.035772	100.146
21.6	240.574	-0.035748	100.117
21.63	240.578	-0.051144	100.204
21.67	240.578	-0.066516	100.175
21.7	240.572	-0.066504	100.146
21.73	240.553	-0.066444	100.146
21.77	240.544	-0.081792	100.204
21.8	240.542	-0.081792	100.262
21.83	240.547	-0.097188	100.291
21.87	240.546	-0.097176	100.291
21.9	240.523	-0.097116	100.204
21.93	240.508	-0.097068	99.6502
21.97	240.505	-0.097056	98.2804
22	240.503	-0.112428	97.8723
22.03	240.447	-0.096888	97.3477
22.07	240.351	-0.065844	97.0271
22.1	240.223	-0.01932	96.8814
22.13	240.073	0.073404	96.9105
22.17	239.91	0.181536	96.7357
22.2	239.764	0.320376	96.7065
22.23	239.622	0.474588	96.6191
22.27	239.469	0.65958	96.6482
22.3	239.309	0.85998	96.6191
22.33	239.169	1.07569	96.6191
22.37	239.032	1.30679	96.6191
22.4	238.88	1.55329	96.5316
22.43	238.728	1.83055	96.5025
22.47	238.581	2.1078	96.5316
22.5	238.421	2.41585	96.5316
22.53	238.272	2.70848	96.5899
22.57	238.157	3.01639	96.5608
22.6	238.027	3.32435	96.5316
22.63	237.866	3.6324	96.5899
22.67	237.731	3.94037	96.6191
22.7	237.595	4.26372	96.5899
22.73	237.464	4.57168	96.6482
22.77	237.33	4.87964	96.6774
22.8	237.179	5.17229	96.6482
22.83	237.038	5.4649	96.7065
22.87	236.898	5.7575	96.6482
22.9	236.765	6.01933	96.6482
22.93	236.636	6.28115	96.5899
22.97	236.478	6.54306	96.6482
23	236.295	6.78966	96.7065
23.03	236.163	7.00535	96.7357
23.07	236.042	7.22101	96.7065
23.1	235.904	7.40596	96.6774
23.13	235.796	7.57544	96.7065
23.17	235.669	7.71424	96.7065
23.2	235.552	7.80685	96.7065
23.23	235.429	7.89949	96.7065
23.27	235.3	7.96139	96.7648
23.3	235.158	7.97719	96.7065
23.33	235.017	7.97761	96.7357
23.37	234.882	7.96265	96.8231
23.4	234.743	7.9323	96.8231
23.43	234.607	7.90195	96.7648
23.47	234.453	7.88704	96.7357
23.5	234.316	7.8567	96.8231
23.53	234.183	7.84171	96.8231
23.57	234.044	7.81138	96.8522
23.6	233.898	7.79644	96.8522
23.63	233.769	7.78145	96.9397
23.67	233.636	7.76647	96.998
23.7	233.496	7.75151	96.998
23.73	233.368	7.73651	96.9688
23.77	233.238	7.72152	97.0271
23.8	233.097	7.72195	96.9688
23.83	232.956	7.70699	97.0271
23.87	232.822	7.7074	97.0271
23.9	232.69	7.70779	97.0271
23.93	232.555	7.69282	97.0271
23.97	232.407	7.69326	97.0563
24	232.254	7.69372	97.0563
24.03	232.106	7.69416	97.0563
24.07	231.961	7.70998	97.0563
24.1	231.835	7.71036	97.0854
24.13	231.713	7.71072	97.0854
24.17	231.581	7.71112	97.0854
24.2	231.438	7.71155	97.1145
24.23	231.298	7.71197	97.202
24.27	231.165	7.71236	97.1437
24.3	231.033	7.72814	97.202
24.33	230.919	7.72848	97.1437
24.37	230.789	7.74425	97.0854
24.4	230.65	7.74467	97.2311
24.43	230.527	7.76041	92.3054
24.47	230.416	7.74536	92.422
24.5	230.22	7.74595	91.0522
24.53	229.908	7.79303	90.0612
24.57	229.521	7.88646	89.216
24.6	229.085	8.02618	88.5456
24.63	228.636	8.24281	87.9627
24.67	228.158	8.52106	87.5255
24.7	227.665	8.86086	87.0883
24.73	227.16	9.26221	86.7386
24.77	226.664	9.70967	86.3597
24.8	226.153	10.2187	86.1265
24.83	225.629	10.7892	85.8642
24.87	225.121	11.3905	85.5727
24.9	224.6	12.0534	85.3104
24.93	224.041	12.7624	84.9898
24.97	223.491	13.5022	84.7858
25	222.967	14.2727	84.5235
25.03	222.433	15.074	84.2903
25.07	221.908	15.906	84.1154
25.1	221.369	16.738	83.9405
25.13	220.826	17.6009	83.7365
25.17	220.285	18.479	83.5616
25.2	219.754	19.3572	83.4159
25.23	219.216	20.2354	83.241
25.27	218.679	21.1135	83.037
25.3	218.136	21.9917	82.8913
25.33	217.584	22.8546	82.7164
25.37	217.044	23.7174	82.5998
25.4	216.507	24.5648	82.4249
25.43	215.969	25.3661	82.3084
25.47	215.428	26.152	82.1626
25.5	214.878	26.9072	82.046
25.53	214.319	27.6162	81.9003
25.57	213.755	28.2946	81.8129
25.6	213.202	28.9421	81.638
25.63	212.649	29.5282	81.5214
25.67	212.095	30.0527	81.3757
25.7	211.549	30.5157	81.2883
25.73	211.005	30.9171	81.1425
25.77	210.454	31.2417	81.0259
25.8	209.9	31.4895	80.9385
25.83	209.34	31.6757	80.8511
25.87	208.774	31.8158	80.7636
25.9	208.217	31.9405	80.6762
25.93	207.66	32.0344	80.5596
25.97	207.109	32.1283	80.443
26	206.565	32.2069	80.3556
26.03	206.007	32.27	80.2681
26.07	205.443	32.3332	80.2099
26.1	204.877	32.3965	80.0933
26.13	204.312	32.4443	79.9475
26.17	203.76	32.4921	79.8601
26.2	203.2	32.5399	79.7727
26.23	202.652	32.5877	79.7144
26.27	202.1	32.6201	79.5978
26.3	201.545	32.6679	79.5395
26.33	200.972	32.7157	79.452
26.37	200.397	32.7482	79.3355
26.4	199.839	32.796	79.248
26.43	199.287	32.8284	79.1606
26.47	198.738	32.8608	79.1606
26.5	198.179	32.9087	79.0149
26.53	197.625	32.9257	78.8983
26.57	197.064	32.9581	78.8691
26.6	196.5	32.9906	78.84
26.63	195.95	33.0076	78.7525
26.67	195.396	33.0246	78.6943
26.7	194.839	33.0417	78.636
26.73	194.286	33.0587	78.4902
26.77	193.728	33.0758	78.4611
26.8	193.163	33.0775	78.4028
26.83	192.604	33.0945	78.3154
26.87	192.039	33.0962	78.2571
26.9	191.476	33.1133	78.1988
26.93	190.92	33.1304	78.0822
26.97	190.361	33.132	77.9947
27	189.813	33.1491	77.9365
27.03	189.254	33.1507	77.849
27.07	188.682	33.1524	77.8199
27.1	188.116	33.1695	77.7033
27.13	187.549	33.1712	77.6741
27.17	186.979	33.1883	77.5867
27.2	186.424	33.19	77.5284
27.23	185.864	33.207	77.4993
27.27	185.284	33.2241	77.3244
27.3	184.73	33.2258	76.3917
27.33	184.185	33.2428	71.7284
27.37	183.749	33.2134	73.6811
27.4	183.328	33.1685	72.9816
27.43	182.81	33.1085	72.457
27.47	182.241	33.0641	71.8449
27.5	181.638	33.0198	71.5243
27.53	181.006	33.0063	71.0289
27.57	180.359	33.0083	70.6208
27.6	179.717	33.0256	70.2128
27.63	179.083	33.0582	69.8922
27.67	178.43	33.1217	69.5716
27.7	177.786	33.2005	69.251
27.73	177.136	33.2947	68.9012
27.77	176.473	33.4044	68.5806
27.8	175.824	33.5293	68.3183
27.83	175.18	33.6543	68.056
27.87	174.525	33.81	67.7645
27.9	173.88	33.9658	67.5022
27.93	173.24	34.1368	67.2399
27.97	172.595	34.3079	67.0067
28	171.942	34.4944	66.7444
28.03	171.287	34.6963	66.5695
28.07	170.641	34.8828	66.3655
28.1	169.994	35.0847	66.1615
28.13	169.36	35.2865	65.9283
28.17	168.71	35.5037	65.7534
28.2	168.066	35.7056	65.5494
28.23	167.408	35.9228	65.3745
28.27	166.754	36.1401	65.1705
28.3	166.103	36.3573	64.9665
28.33	165.456	36.5746	64.7625
28.37	164.815	36.7764	64.6167
28.4	164.174	36.9783	64.471
28.43	163.538	37.1801	64.2961
28.47	162.889	37.382	64.0921
28.5	162.229	37.5685	63.9464
28.53	161.568	37.755	63.8298
28.57	160.922	37.9415	63.6841
28.6	160.274	38.1126	63.48
28.63	159.615	38.2837	63.3343
28.67	158.97	38.424	63.1594
28.7	158.326	38.5336	63.0428
28.73	157.676	38.5971	62.8971
28.77	157.03	38.6298	62.7514
28.8	156.384	38.6471	62.6348
28.83	155.755	38.6644	62.5182
28.87	155.104	38.6663	62.3725
28.9	154.457	38.6683	62.2559
28.93	153.802	38.6702	62.1393
28.97	153.151	38.6568	62.0227
29	152.505	38.6587	61.9061
29.03	151.853	38.6607	61.7313
29.07	151.209	38.6626	61.6438
29.1	150.566	38.6646	61.5273
29.13	149.921	38.6665	61.4107
29.17	149.276	38.6684	61.2941
29.2	148.626	38.6704	61.1775
29.23	147.98	38.6723	61.0318
29.27	147.344	38.6589	60.9152
29.3	146.701	38.6608	60.7986
29.33	146.055	38.6473	60.6529
29.37	145.411	38.6493	60.5654
29.4	144.774	38.6512	60.4489
29.43	144.137	38.6377	60.3614
29.47	143.496	38.6243	60.274
29.5	142.842	38.6262	60.1574
29.53	142.198	38.6128	60.0991
29.57	141.561	38.5993	59.9825
29.6	140.932	38.5858	59.8368
29.63	140.291	38.5724	59.7493
29.67	139.644	38.5743	59.6619
29.7	138.995	38.5609	59.5453
29.73	138.354	38.5474	59.4579
29.77	137.711	38.534	59.3413
29.8	137.072	38.5205	59.283
29.83	136.445	38.4916	59.1373
29.87	135.803	38.4782	59.079
29.9	135.161	38.4647	58.9624
29.93	134.516	38.4513	58.875
29.97	133.887	38.4378	58.7875
30	133.249	38.4243	58.6709
30.03	132.618	38.4108	58.6127
30.07	131.979	38.3974	58.4961
30.1	131.347	38.3839	58.4378
30.13	130.719	38.3704	58.3212
30.17	130.071	38.3416	58.2338
30.2	129.439	38.3281	58.1172
30.23	128.803	38.3146	58.0589
30.27	128.17	38.2858	57.9714
30.3	127.537	38.2723	57.9131
30.33	126.9	38.2588	57.7674
30.37	126.263	38.2454	57.7383
30.4	125.639	38.2165	57.5925
30.43	125.013	38.203	57.5343
30.47	124.374	38.1895	57.4468
30.5	123.735	38.1607	57.4468
30.53	123.108	38.1472	57.3885
30.57	122.467	38.1337	61.1192
30.6	121.878	38.1047	78.8983
30.63	121.472	38.0291	100.991
30.67	121.247	37.876	104.809
30.7	121.149	37.5994	105.159
30.73	121.106	37.2151	104.809
30.77	121.112	36.7076	104.255
30.8	121.127	36.0924	103.789
30.83	121.156	35.3542	103.352
30.87	121.199	34.5236	102.944
30.9	121.215	33.5855	102.681
30.93	121.255	32.5704	102.361
30.97	121.288	31.4631	102.069
31	121.308	30.2943	101.894
31.03	121.347	29.0639	101.691
31.07	121.386	27.772	101.486
31.1	121.424	26.4186	101.312
31.13	121.46	25.0345	101.166
31.17	121.496	23.6042	101.078
31.2	121.534	22.1431	100.962
31.23	121.574	20.6667	100.845
31.27	121.608	19.1749	100.758
31.3	121.639	17.6831	100.729
31.33	121.666	16.1913	100.729
31.37	121.713	14.6995	100.641
31.4	121.757	13.2231	100.496
31.43	121.797	11.7774	100.466
31.47	121.838	10.3471	100.408
31.5	121.875	8.96293	100.379
31.53	121.91	7.62492	100.408
31.57	121.952	6.3484	100.291
31.6	121.988	5.11802	100.262
31.63	122.028	3.96454	100.204
31.67	122.068	2.88793	100.175
31.7	122.097	1.90364	100.146
31.73	122.134	0.996216	100.146
31.77	122.171	0.196428	100.146
31.8	122.206	-0.51108	100.117
31.83	122.235	-1.09554	100.117
31.87	122.255	-1.54157	100.087
31.9	122.282	-1.87997	100.029
31.93	122.319	-2.08	100.058
31.97	122.367	-2.1878	100.058
32	122.408	-2.24942	100.029
32.03	122.434	-2.28026	100.029
32.07	122.47	-2.28038	100.058
32.1	122.503	-2.29584	100.058
32.13	122.533	-2.29594	100.029
32.17	122.575	-2.29606	100
32.2	122.611	-2.29616	100
32.23	122.645	-2.29628	100
32.27	122.681	-2.29638	100.029
32.3	122.717	-2.2811	99.9708
32.33	122.769	-2.28126	99.9708
32.37	122.811	-2.2814	99.9708
32.4	122.844	-2.28148	99.9708
32.43	122.88	-2.2816	99.9708
32.47	122.908	-2.28168	100

## Sheet: Fig-2c
	C. albicans AOX activity, µmol NADH min-1 mg-1
Q10, mM	A	B	C
23.0104	332.104	433.932	429.67
15.1	350.017	380.567	429.737
9.75288	300.026	421.074	310.277
6.61465	287.864	302.999	289.427
4.17209	140.117	233.597	188.196
3.19094	270.267	240.443	262.974
1.27274	55.6715	47.9108	63.8855
0	-15.4289	12.8197	2.60917

## Sheet: Fig-2d
	C. auris AOX activity, µmol NADH min-1 mg-1
Q10, mM	A	B	C
22.779	152.646	154.081	176.36
15.4151	125.043	142.211	151.735
7.64449	110.176	101.85	102.641
0.153756	16.5436	12.1123	15.2231
1.54229	36.8149	46.0287	53.3462
0.29039	19.3467	21.8085	-0.11419
0	3.46642	5.03206	-8.49848

## Sheet: Fig-2e
	T. brucei AOX activity, µmol NADH min-1 mg-1
Q10, mM	A	B	C
21.182	155.896	143.877	144.283
16.9393	133.273	154.776	132.933
7.26786	130.679	75.0991	90.6621
5.23022	86.9859	61.8228	78.8898
4.60193	84.8761	78.3343	80.4955
1.92437	43.1553	40.47	39.9009
2.37042	53.5318	50.423	50.3779
0	3.53649	1.50088	-5.03737

## Sheet: Fig-3a
	Normalised rate of NADH oxidation, %
	C. albicans AOX			C. auris AOX			T. brucei AOX
Ascofuranone, M	A	B	C	A	B	C	A	B	C
2.5e-12	98.9472	101.748	96.3836	94.6722	94.3945	100.54		97.5751	99.7697
2.5e-11	99.8156	101.622	98.5626	89.3517	91.0479	96.8229		102.622	97.3779
2.5e-10	96.2645	89.327	90.43	85.294	92.992	92.1979	84.4746	86.4005	84.3082
2.5e-09	100.107	93.471	95.5597	91.9688	98.4867	96.0426	25.7075	26.0938	33.0088
2.5e-08	93.8957	84.8854	87.8254	74.0787	81.8501	86.7863	10.5169	7.86699	12.2146
2.5e-07	54.4954	40.7361	44.7363	31.0099	25.3052	35.6199	7.68254	6.7634	9.76033
2.5e-06	8.32075	7.55735	6.67293	0	0	0	0	0	0
2.5e-05	0	0	0	0.088662	0.443807	-0.53247

## Sheet: Fig-3b
	Normalised rate of NADH oxidation, %
	C. albicans AOX			C. auris AOX			T. brucei AOX
Colletochlorin B, M	A	B	C	A	B	C	A	B	C
2.5e-12	86.7698	107.798	81.4121	98.611	101.133	100.256	104.707	108.524	86.7688
2.5e-11	101.525	97.7007	100.774	98.4345	95.2062	97.8129	90.8138	85.5418	69.9689
2.5e-10	84.5904	88.7371	84.3532	96.3348	87.4873	94.8584	42.5074	37.9778	30.2984
2.5e-09	83.666	78.8812	78.5243	70.0731	87.3086	92.0108	18.9167	22.5647	30.1631
2.5e-08	66.9058	66.4049	67.0758	63.4402	69.9624	70.0937	1.58876	3.18522	4.08537
2.5e-07	26.5654	30.1225	29.0392	23.5465	23.2438	28.5198	4.86953	5.45635	6.52894
2.5e-06	9.55794	8.58491	8.55021	5.24326	5.33803	9.24234	0	0	0
2.5e-05	0	0	0	0	0	0

## Sheet: Fig-3c
	Normalised rate of NADH oxidation, %
	C. albicans AOX			C. auris AOX			T. brucei AOX
Colletochlorin D, M	A	B	C	A	B	C	A	B	C
2.5e-12	101.834	99.9102	98.2561	98.3022	99.192	102.506	104.447	96.5227	92.4009
2.5e-11	93.597	93.2306	99.0259	97.9178	97.3095	102.023	92.7858	95.2359	111.978
2.5e-10	95.6629	93.931	91.8664	95.0465	99.0167	97.2937	77.8901	82.8233	92.8778
2.5e-09	93.9027	92.1037	92.9536	90.5771	94.7144	97.7901	9.37866	15.5308	18.1844
2.5e-08	92.9523	88.9928	95.3608	99.7639	94.0881	91.4697	3.44483	2.5704	3.92952
2.5e-07	55.0383	55.4198	51.3564	58.693	61.4357	60.1436	6.00305	6.06787	6.16112
2.5e-06	17.3975	17.1558	16.4626	16.9359	18.3075	18.6286	0	0	0
2.5e-05	0	0	0	0	0	0

## Sheet: Fig-3d
	Normalised rate of NADH oxidation, %
	C. albicans AOX		C. auris AOX		T. brucei AOX
SHAM, M	A	B	A	B	A	B
1e-06	89.1053	103.62	96.3749	99.1249	100.334	91.5706
1e-05	85.0824	101.891	96.0541	96.3923	95.5269	81.3839
0.0001	85.5646	89.8798	94.5034	90.0977	91.2528	78.919
0.001	74.2521	82.7604	73.8124	87.1847	70.3625	72.6733
0.01	28.0394	24.9194	36.2839	39.7385	20.1152	24.3066
0.02	20.689	17.0559	20.153	20.8388	6.65041	9.49411
